# Supplementary material for: MyelTracer: A Semi-Automated Software for Myelin g-Ratio Quantification
Source: eNeuro. 2021 Jul 21;8(4):ENEURO.0558-20.2021. doi: 10.1523/ENEURO.0558-20.2021 (PMC8298095; doi:10.1523/ENEURO.0558-20.2021)
Supplement: Extended Data 1 — We recommend downloading MyelTracer directly from the GitHub repository, at [GitHub link, blinded for review]. Download Extended Data 1 (containing source code). Download Extended Data 1, ZIP file. [file enu-eN-OTM-0558-20-s03.zip]

Archive with 1 entries (1 files):
- main.py
